# Supplementary material for: Studies of Bis-(Sodium-Sulfopropyl)-Disulfide and 3-Mercapto-1-Propanesulfonate on/into the Copper Electrodeposited Layer by Time-of-Flight Secondary-Ion Mass Spectrometry
Source: Molecules. 2022 Nov 22;27(23):8116. doi: 10.3390/molecules27238116 (PMC9737544; doi:10.3390/molecules27238116)
Supplement: Supplementary file 1 [file molecules-27-08116-s001.zip]

Archive with 1 entries (1 files):
- molecules-2029670-supplementary.pdf
